# Supplementary material for: Dataset of seismic ambient vibrations from the quaternary Norcia basin (central Italy)
Source: Data Brief. 2020 May 18;31:105709. doi: 10.1016/j.dib.2020.105709 (PMC7267715; doi:10.1016/j.dib.2020.105709)
Supplement: Supplementary file 1 [file mmc1.zip]

Archive with 6 entries (4 files):
- Table1/
- Table1/Table1.csv
- Table1/Table1.ods
- Table2/
- Table2/Table2.csv
- Table2/Table2.ods
