# Supplementary material for: Dataset of seismic ambient vibrations from the quaternary Norcia basin (central Italy)
Source: Data Brief. 2020 May 18;31:105709. doi: 10.1016/j.dib.2020.105709 (PMC7267715; doi:10.1016/j.dib.2020.105709)
Supplement: Supplementary file 1 [file mmc1.zip › Table1/Table1.csv]

Label	Latitude	Longitude	Data filename
1D single station measurements
N01	42,81352	13,11644	171090945_R
N02	42,80893	13,11200	171091007_R
N03	42,80584	13,10710	171091031_R
N04	42,80355	13,10481	171091100_R
N05	42,80411	13,11167	171091121_R
N06	42,79817	13,09831	171091154_R ; 171091155_S
N07	42,79321	13,09174	171091423_R
N08	42,79267	13,09895	171091448_R
N09	42,80008	13,09480	171091509_R ; 171091514_S
N10	42,78994	13,09124	171100752_R
N11	42,79005	13,08661	171100813_R
N12	42,79297	13,08342	171100830_R
N13	42,79889	13,08696	171100902_R ; 171100903_S
N14	42,79648	13,07376	171100927_R
N15	42,78517	13,09141	171100956_R
N16	42,78185	13,09200	171101041_R
N17	42,77773	13,09135	171101059_R
N18	42,77404	13,09456	171101115_R
N19	42,76871	13,09601	171101313_R ; 171101319_S
N20	42,77432	13,07911	171101352_R
N21	42,76420	13,09917	181070634_R
N22	42,76393	13,10424	181070657_R
N23	42,76102	13,10728	181070724_R
N24	42,75737	13,11141	181070750_R
N25	42,75335	13,11396	181070813_R
N26	42,75067	13,12158	181071039_R
N27	42,74680	13,12399	181070905_R
N28	42,74163	13,12547	181070930_R
N29	42,73728	13,12806	181070940_R
N30	42,73242	13,13000	181070958_R ; 191291712_S
N31	42,72419	13,12711	181071022_R
N32	42,75276	13,10329	181080736_R
N33	42,75293	13,10613	181080750_R
N34	42,75207	13,11085	181080805_R
N35	42,75485	13,11843	181080841_R
N36	42,75307	13,12228	181080736_R
N37	42,75499	13,12887	181080852_R
N38	42,75509	13,13249	181080954_R
N39	42,75598	13,13693	181081025_R
N40	42,75742	13,14018	181080949_R
N41	42,75903	13,14496	181081004_R
N42	42,75859	13,14803	181081027_R
N43	42,79163	13,10669	181061324_R
N44	42,79502	13,11841	181061346_R
N45	42,78231	13,12090	181061304_R
N46	42,79706	13,12791	181061413_R
N47	42,78763	13,10370	181061737_R
N48	42,72818	13,12052	181071307_S
N49	42,76662	13,11166	181071437_R
N50	42,74305	13,11547	181071343_R
N51	42,75033	13,13463	181071405_R ; 191291516_S
N52	42,77768	13,13000	181071529_R
N53	42,75631	13,16327	181081317_S
N54	42,74944	13,11686	193331215_S; 193331216_S
N55	42,72766	13,12494	171021214_S
N56	42,72804	13,12486	171021307_S
N57	42,72708	13,13017	171021405_S
N58	42,80248	13,10493	171011218_S
N59	42,79006	13,08656	171011507_S
N60	42,78999	13,08664	191291425_S
2D arrays
FB01	42,80367	13,10574	181100733_R
FB02	42,80385	13,10574	181100744_R
FB03	42,80396	13,10604	181100757_R
FB04	42,80383	13,10644	181100814_R
FB05	42,80346	13,10662	181100824_R
FB06	42,80294	13,10645	181100838_R
FB07	42,80265	13,10529	181100847_R
FB08	42,80266	13,10471	181100857_R
FB09	42,80287	13,10429	181100858_R
FB10	42,80417	13,10365	181100843_R
FB11	42,80514	13,10433	181100831_R
MB01	42,79024	13,08664	181090703_R
MB02	42,79042	13,08664	181090717_R
MB03	42,79058	13,08699	181090734_R
MB04	42,79029	13,08737	181090735_R
MB05	42,79001	13,08758	181090750_R
MB06	42,78950	13,08735	181090759_R
MB07	42,78915	13,08663	181090804_R
MB08	42,78922	13,08562	181090819_R
MB09	42,78980	13,08477	181090818_R
MB10	42,79074	13,08455	181090830_R
MB11	42,79116	13,08574	181090840_R
FS01	42,80367	13,10574	181100733_R
FS02	42,80376	13,10574	181101256_R
FS03	42,80381	13,10588	181101302_R
FS04	42,80375	13,10609	181101334_R
FS05	42,80355	13,10620	181101319_R
FS06	42,80330	13,10610	181101329_R
FS07	42,80313	13,10574	181101339_R
FS08	42,80316	13,10523	181101343_R
FS09	42,80345	13,10481	181101347_R
FS10	42,80392	13,10469	181101352_R
FS11	42,80435	13,10501	181101356_R
MS01	42,79024	13,08664	181090703_R
MS02	42,79033	13,08664	181091154_R
MS03	42,79038	13,08678	181091149_R
MS04	42,79032	13,08700	181091203_R
MS05	42,79012	13,08711	181091215_R
MS06	42,78987	13,08700	181091214_R
MS07	42,78970	13,08664	181091230_R
MS08	42,78973	13,08613	181091228_R
MS09	42,79002	13,08570	181091243_R
MS10	42,79055	13,08560	181091237_R
MS11	42,79097	13,08593	181091249_R
