# Supplementary material for: Dataset of seismic ambient vibrations from the quaternary Norcia basin (central Italy)
Source: Data Brief. 2020 May 18;31:105709. doi: 10.1016/j.dib.2020.105709 (PMC7267715; doi:10.1016/j.dib.2020.105709)
Supplement: Supplementary file 1 [file mmc1.zip › Table1/Table1.ods]

## Sheet: Norcia_data-summary
Label	Latitude	Longitude	Data filename
1D single station measurements
N01	42.81352	13.11644	171090945_R
N02	42.80893	13.11200	171091007_R
N03	42.80584	13.10710	171091031_R
N04	42.80355	13.10481	171091100_R
N05	42.80411	13.11167	171091121_R
N06	42.79817	13.09831	171091154_R ; 171091155_S
N07	42.79321	13.09174	171091423_R
N08	42.79267	13.09895	171091448_R
N09	42.80008	13.09480	171091509_R ; 171091514_S
N10	42.78994	13.09124	171100752_R
N11	42.79005	13.08661	171100813_R
N12	42.79297	13.08342	171100830_R
N13	42.79889	13.08696	171100902_R ; 171100903_S
N14	42.79648	13.07376	171100927_R
N15	42.78517	13.09141	171100956_R
N16	42.78185	13.09200	171101041_R
N17	42.77773	13.09135	171101059_R
N18	42.77404	13.09456	171101115_R
N19	42.76871	13.09601	171101313_R ; 171101319_S
N20	42.77432	13.07911	171101352_R
N21	42.76420	13.09917	181070634_R
N22	42.76393	13.10424	181070657_R
N23	42.76102	13.10728	181070724_R
N24	42.75737	13.11141	181070750_R
N25	42.75335	13.11396	181070813_R
N26	42.75067	13.12158	181071039_R
N27	42.74680	13.12399	181070905_R
N28	42.74163	13.12547	181070930_R
N29	42.73728	13.12806	181070940_R
N30	42.73242	13.13000	181070958_R ; 191291712_S
N31	42.72419	13.12711	181071022_R
N32	42.75276	13.10329	181080736_R
N33	42.75293	13.10613	181080750_R
N34	42.75207	13.11085	181080805_R
N35	42.75485	13.11843	181080841_R
N36	42.75307	13.12228	181080736_R
N37	42.75499	13.12887	181080852_R
N38	42.75509	13.13249	181080954_R
N39	42.75598	13.13693	181081025_R
N40	42.75742	13.14018	181080949_R
N41	42.75903	13.14496	181081004_R
N42	42.75859	13.14803	181081027_R
N43	42.79163	13.10669	181061324_R
N44	42.79502	13.11841	181061346_R
N45	42.78231	13.12090	181061304_R
N46	42.79706	13.12791	181061413_R
N47	42.78763	13.10370	181061737_R
N48	42.72818	13.12052	181071307_S
N49	42.76662	13.11166	181071437_R
N50	42.74305	13.11547	181071343_R
N51	42.75033	13.13463	181071405_R ; 191291516_S
N52	42.77768	13.13000	181071529_R
N53	42.75631	13.16327	181081317_S
N54	42.74944	13.11686	193331215_S; 193331216_S
N55	42.72766	13.12494	171021214_S
N56	42.72804	13.12486	171021307_S
N57	42.72708	13.13017	171021405_S
N58	42.80248	13.10493	171011218_S
N59	42.79006	13.08656	171011507_S
N60	42.78999	13.08664	191291425_S
2D arrays
FB01	42.80367	13.10574	181100733_R
FB02	42.80385	13.10574	181100744_R
FB03	42.80396	13.10604	181100757_R
FB04	42.80383	13.10644	181100814_R
FB05	42.80346	13.10662	181100824_R
FB06	42.80294	13.10645	181100838_R
FB07	42.80265	13.10529	181100847_R
FB08	42.80266	13.10471	181100857_R
FB09	42.80287	13.10429	181100858_R
FB10	42.80417	13.10365	181100843_R
FB11	42.80514	13.10433	181100831_R
MB01	42.79024	13.08664	181090703_R
MB02	42.79042	13.08664	181090717_R
MB03	42.79058	13.08699	181090734_R
MB04	42.79029	13.08737	181090735_R
MB05	42.79001	13.08758	181090750_R
MB06	42.78950	13.08735	181090759_R
MB07	42.78915	13.08663	181090804_R
MB08	42.78922	13.08562	181090819_R
MB09	42.78980	13.08477	181090818_R
MB10	42.79074	13.08455	181090830_R
MB11	42.79116	13.08574	181090840_R
FS01	42.80367	13.10574	181100733_R
FS02	42.80376	13.10574	181101256_R
FS03	42.80381	13.10588	181101302_R
FS04	42.80375	13.10609	181101334_R
FS05	42.80355	13.10620	181101319_R
FS06	42.80330	13.10610	181101329_R
FS07	42.80313	13.10574	181101339_R
FS08	42.80316	13.10523	181101343_R
FS09	42.80345	13.10481	181101347_R
FS10	42.80392	13.10469	181101352_R
FS11	42.80435	13.10501	181101356_R
MS01	42.79024	13.08664	181090703_R
MS02	42.79033	13.08664	181091154_R
MS03	42.79038	13.08678	181091149_R
MS04	42.79032	13.08700	181091203_R
MS05	42.79012	13.08711	181091215_R
MS06	42.78987	13.08700	181091214_R
MS07	42.78970	13.08664	181091230_R
MS08	42.78973	13.08613	181091228_R
MS09	42.79002	13.08570	181091243_R
MS10	42.79055	13.08560	181091237_R
MS11	42.79097	13.08593	181091249_R
