# Supplementary material for: Dataset of seismic ambient vibrations from the quaternary Norcia basin (central Italy)
Source: Data Brief. 2020 May 18;31:105709. doi: 10.1016/j.dib.2020.105709 (PMC7267715; doi:10.1016/j.dib.2020.105709)
Supplement: Supplementary file 1 [file mmc1.zip › Table2/Table2.csv]

Label (data filename)	Geophone spacing (m)	S-G1 offset (m)
Configuration M2
M2-2	2	-2
M2-4	2	-4
M2_24	2	24
M2_26	2	26
Configuration M4
M4-4	4	-4
M4-6	4	-6
M4-8	4	-8
M4_48	4	48
M4_50	4	50
M4_52	4	52
