# Supplementary material for: Dataset of seismic ambient vibrations from the quaternary Norcia basin (central Italy)
Source: Data Brief. 2020 May 18;31:105709. doi: 10.1016/j.dib.2020.105709 (PMC7267715; doi:10.1016/j.dib.2020.105709)
Supplement: Supplementary file 2 [file mmc2.xml]

<?xml version="1.0" encoding="utf-8" standalone="no"?>
<data>
  <datasets>
    <author>maurizio.ercoli@unipg.it;maurizio.ercoli@gmail.com</author>
    <type>1</type>
    <dataset>
      <name>A new geophysical and geospatial dataset from the Quaternary basin of Norcia (central Italy)</name>
      <caption />
      <description>We provide here the dataset: “A new geophysical and geospatial dataset from the Quaternary basin of Norcia (central Italy)”, Mendeley Data, v1, http://dx.doi.org/10.17632/78pwtzstz6.1 (DOI is currently reserved but not active).

belongin to "Dataset of seismic ambient vibrations from the Quaternary Norcia basin (central Italy)", submitted to Data in Brief.

The data are accessible at this temporary link: 

https://data.mendeley.com/datasets/78pwtzstz6/draft?a=12934959-cdaf-48a7-88a2-d9d2b8d6a472</description>
      <filetype>
        <name />
      </filetype>
      <filesize />
      <source>0</source>
      <sourcename>Original Data</sourcename>
      <access>
        <type>1</type>
        <name>Data available in data repository</name>
        <reponame>Mendeley Data</reponame>
        <PersistentId>doi:10.17632/78pwtzstz6.1</PersistentId>
        <deeplinkurl>https://data.mendeley.com/datasets/78pwtzstz6/draft?a=12934959-cdaf-48a7-88a2-d9d2b8d6a472</deeplinkurl>
      </access>
    </dataset>
  </datasets>
</data>
